# Supplementary material for: Identification of LOC101927355 as a Novel Biomarker for Preeclampsia
Source: Biomedicines. 2022 May 27;10(6):1253. doi: 10.3390/biomedicines10061253 (PMC9219905; doi:10.3390/biomedicines10061253)
Supplement: Supplementary file 1 [file biomedicines-10-01253-s001.zip]

Archive with 1 entries (1 files):
- biomedicines-1720547-supplementary.pdf
